# Supplementary material for: Comprehensive analysis of a decade of cumulative radiocesium testing data for foodstuffs throughout Japan after the 2011 Fukushima Daiichi Nuclear Power Plant accident
Source: PLoS One. 2022 Sep 21;17(9):e0274070. doi: 10.1371/journal.pone.0274070 (PMC9491560; doi:10.1371/journal.pone.0274070)
Supplement: S1 Table — (XLSX) [file pone.0274070.s012.xlsx]

## Sheet: Prefecture
Location of prefectural capital
No	Prefecture	Prefecture	Address	long	lat
1	北海道	Hokkaido	北海道札幌市中央区北3条西6丁目	141.347	43.0644
2	青森県	Aomori	青森県青森市長島1-1-1	140.74	40.8249
3	岩手県	Iwate	岩手県盛岡市内丸10-1	141.153	39.7035
4	宮城県	Miyagi	宮城県仙台市青葉区本町3-8-1	140.872	38.2687
5	秋田県	Akita	秋田県秋田市山王4-1-1	140.103	39.7182
6	山形県	Yamagata	山形県山形市松波2-8-1	140.363	38.2401
7	福島県	Fukushima	福島県福島市杉妻町2-16	140.467	37.7502
8	茨城県	Ibaraki	茨城県水戸市笠原町978-6	140.447	36.3418
9	栃木県	Tochigi	栃木県宇都宮市塙田1-1-20	139.884	36.5658
10	群馬県	Gunma	群馬県前橋市大手町1-1-1	139.061	36.3912
11	埼玉県	Saitama	埼玉県さいたま市浦和区高砂3-15-1	139.648	35.8578
12	千葉県	Chiba	千葉県千葉市中央区市場町1-1	140.123	35.6046
13	東京都	Tokyo	東京都新宿区西新宿2-8-1	139.692	35.6892
14	神奈川県	Kanagawa	神奈川県横浜市中区日本大通1	139.642	35.4475
15	新潟県	Niigata	新潟県新潟市中央区新光町4-1	139.023	37.9019
16	富山県	Toyama	富山県富山市新総曲輪1-7	137.211	36.6953
17	石川県	Ishikawa	石川県金沢市鞍月1-1	136.626	36.5946
18	福井県	Fukui	福井県福井市大手3-17-1	136.222	36.0652
19	山梨県	Yamanashi	山梨県甲府市丸の内1-6-1	138.569	35.6645
20	長野県	Nagano	長野県長野市大字南長野字幅下692-2	138.181	36.6513
21	岐阜県	Gihu	岐阜県岐阜市薮田南2-1-1	136.722	35.3912
22	静岡県	Shizuoka	静岡県静岡市葵区追手町9-6	138.383	34.977
23	愛知県	Aichi	愛知県名古屋市中区三の丸3-1-2	136.907	35.1802
24	三重県	Mie	三重県津市広明町13番地	136.509	34.7305
25	滋賀県	Shiga	滋賀県大津市京町4-1-1	135.869	35.0044
26	京都府	Kyoto	京都府京都市上京区下立売通新町西入薮ノ内町	135.756	35.0227
27	大阪府	Osaka	大阪府大阪市中央区大手前2丁目	135.519	34.6881
28	兵庫県	Hyogo	兵庫県神戸市中央区下山手通5-10-1	135.183	34.6913
29	奈良県	Nara	奈良県奈良市登大路町30	135.833	34.6853
30	和歌山県	Wakayama	和歌山県和歌山市小松原通1-1	135.168	34.226
31	鳥取県	Tottori	鳥取県鳥取市東町1-220	134.238	35.5035
32	島根県	Shimane	島根県松江市殿町１番地	133.05	35.4723
33	岡山県	Okayama	岡山県岡山市北区内山下2-4-6	133.934	34.6613
34	広島県	Hiroshima	広島県広島市中区基町10-52	132.46	34.3966
35	山口県	Yamaguchi	山口県山口市滝町1-1	131.471	34.1856
36	徳島県	Tokushima	徳島県徳島市万代町1-1	134.559	34.0657
37	香川県	Kagawa	香川県高松市番町4-1-10	134.043	34.3402
38	愛媛県	Ehime	愛媛県松山市一番町4-4-2	132.766	33.8416
39	高知県	Kochi	高知県高知市丸ノ内1-2-20	133.531	33.5597
40	福岡県	Fukuoka	福岡県福岡市博多区東公園7-7	130.418	33.6068
41	佐賀県	Saga	佐賀県佐賀市城内1-1-59	130.3	33.2496
42	長崎県	Nagasaki	長崎県長崎市尾上町3-1	129.868	32.7504
43	熊本県	Kumamoto	熊本県熊本市中央区水前寺6-18-1	130.742	32.7898
44	大分県	Oita	大分県大分市大手町3-1-1	131.613	33.2382
45	宮崎県	Miyazaki	宮崎県宮崎市橘通東2-10-1	131.424	31.9111
46	鹿児島県	Kagoshima	鹿児島県鹿児島市鴨池新町10-1	130.558	31.5602
47	沖縄県	Okinawa	沖縄県那覇市泉崎1-2-2	127.681	26.2115

## Sheet: S1_Table (Total)
S1 Table. Number of foodstuffs in all categories reported by each prefecture in Japan.
No.	Name of prefecture in English		Location of prefectural office			Sampling Fiscal Year
		Name of prefecture in Japanese	Address in Japanese	long	lat	2012	2013	2014	2015	2016	2017	2018	2019	2020	2021
1	Hokkaido	北海道	札幌市中央区北3条西6-1	141.347	43.0643	13710	25923	25227	28518	26528	26849	28654	26802	576	512
2	Aomori	青森県	青森市長島1-1-1	140.74	40.8249	6040	8925	8040	25964	25954	24936	25927	24522	903	795
3	Iwate	岩手県	盛岡市内丸10-1	141.153	39.7035	25621	27071	25527	25122	24946	25896	24696	24087	7210	6024
4	Miyagi	宮城県	仙台市青葉区本町3-8-1	140.872	38.2687	30694	38861	35553	32963	28482	29468	28729	25967	4644	5927
5	Akita	秋田県	秋田市山王4-1-1	140.103	39.7182	4331	4615	4629	4765	4714	4378	4458	3976	142	113
6	Yamagata	山形県	山形市松波2-8-1	140.363	38.2401	17865	20061	18954	17937	16084	16764	16615	15408	319	281
7	Fukushima	福島県	福島市杉妻町2-16	140.467	37.7501	35075	42542	40306	39778	36937	34488	30285	27288	15076	13020
8	Ibaraki	茨城県	水戸市笠原町978-6	140.447	36.3418	24989	27259	26949	27802	25706	23940	23491	23945	1703	1972
9	Tochigi	栃木県	宇都宮市塙田1-1-20	139.883	36.5658	31309	32105	31033	35686	36108	36494	35616	35722	1993	1380
10	Gunma	群馬県	前橋市大手町1-1-1	139.061	36.3912	24359	27791	27899	30685	29502	27544	28436	27019	878	742
11	Saitama	埼玉県	さいたま市浦和区高砂3-15-1	139.648	35.8578	5076	5896	4569	8855	8641	8139	7650	7383	187	174
12	Chiba	千葉県	千葉市中央区市場町1-1	140.123	35.6046	8514	9293	7658	7085	6312	6606	6965	7069	2204	904
13	Tokyo	東京都	新宿区西新宿2-8-1	139.692	35.6892	711	1156	929	852	770	689	543	559	134	131
14	Kanagawa	神奈川県	横浜市中区日本大通1	139.642	35.4475	2198	2580	2029	1881	1689	1527	1403	1359	138	163
15	Niigata	新潟県	新潟市中央区新光町4-1	139.023	37.9019	4827	6126	5246	3829	3388	2952	2988	3508	333	280
16	Toyama	富山県	富山市新総曲輪1-7	137.211	36.6953	222	217	168	133	76	61	74	132	9	6
17	Ishikawa	石川県	金沢市鞍月1-1	136.626	36.5946	67	20	23	17	18	13	9	7	3	2
18	Fukui	福井県	福井市大手3-17-1	136.222	36.0652	77	70	53	52	61	21	40	2	1	4
19	Yamanashi	山梨県	甲府市丸の内1-6-1	138.569	35.6645	805	1167	707	956	980	908	804	847	131	185
20	Nagano	長野県	長野市大字南長野字幅下692-2	138.181	36.6513	11615	11691	11153	11732	11669	8934	9062	8572	734	759
21	Gifu	岐阜県	岐阜市藪田南2-1-1	136.722	35.3912	473	577	531	338	104	54	61	36	9	1
22	Shizuoka	静岡県	静岡市葵区追手町9-6	138.383	34.977	1697	2195	1916	2072	1631	1784	1581	1421	192	141
23	Aichi	愛知県	名古屋市中区三の丸3-1-2	136.907	35.1803	414	1633	1406	1358	1180	1007	989	1057	20	9
24	Mie	三重県	津市広明町13	136.509	34.7306	1296	2669	2326	2737	3112	2845	2952	3061	13	4
25	Shiga	滋賀県	大津市京町4-1-1	135.869	35.0044	302	499	487	528	503	488	461	501	57	27
26	Kyoto	京都府	京都市上京区下立売通新町西入薮ノ内町	135.756	35.0227	2777	2050	1868	2128	1973	413	134	52	37	28
27	Osaka	大阪府	大阪市中央区大手前2-1-22	135.52	34.686	126	95	89	46	65	31	6	3	3	3
28	Hyogo	兵庫県	神戸市中央区下山手通5-10-1	135.183	34.6913	1039	780	725	696	562	105	32	30	40	19
29	Nara	奈良県	奈良市登大路町30	135.833	34.6853	134	170	121	70	63	16	8	10	5	2
30	Wakayama	和歌山県	和歌山市小松原通1-1	135.167	34.226	536	542	438	474	349	379	332	330	196	120
31	Tottori	鳥取県	鳥取市東町1-220	134.238	35.5035	3102	1072	923	1092	1107	1087	1043	1006	1	1
32	Shimane	島根県	松江市殿町1	133.05	35.4723	5277	6115	5934	6101	5706	5544	5480	5682	2	3
33	Okayama	岡山県	岡山市北区内山下2-4-6	133.934	34.6613	612	973	872	1047	1007	568	324	321	11	NA
34	Hiroshima	広島県	広島市中区基町10-52	132.46	34.3966	120	225	201	246	268	208	225	225	3	1
35	Yamaguchi	山口県	山口市滝町1-1	131.471	34.1857	81	264	545	1114	1178	1152	1144	1211	2	2
36	Tokushima	徳島県	徳島市万代町1-1	134.559	34.0657	426	748	375	401	466	173	147	119	132	118
37	Kagawa	香川県	高松市番町4-1-10	134.043	34.3402	111	110	189	109	104	63	67	60	16	16
38	Ehime	愛媛県	松山市一番町4-4-2	132.766	33.8417	301	315	268	250	217	55	34	33	18	12
39	Kochi	高知県	高知市丸ノ内1-2-20	133.531	33.5597	171	185	136	153	129	72	50	20	25	19
40	Fukuoka	福岡県	福岡市博多区東公園7-7	130.418	33.6068	85	180	96	155	116	107	101	94	8	4
41	Saga	佐賀県	佐賀市城内1-1-59	130.3	33.2496	1076	1832	1556	1440	1116	902	1150	1108	4	7
42	Nagasaki	長崎県	長崎市尾上町3-1	129.868	32.7504	629	1281	730	1296	758	111	35	27	10	5
43	Kumamoto	熊本県	熊本市中央区水前寺6-18-1	130.742	32.7898	423	527	529	501	515	159	111	101	5	5
44	Oita	大分県	大分市大手町3-1-1	131.613	33.2382	60	85	234	93	21	150	143	146	2	3
45	Miyazaki	宮崎県	宮崎市橘通東2-10-1	131.424	31.9111	965	1059	987	982	841	675	1026	1009	6	3
46	Kagoshima	鹿児島県	鹿児島市鴨池新町10-1	130.558	31.5602	3893	6035	4528	4880	4129	3214	3027	3022	16	8
47	Okinawa	沖縄県	那覇市泉崎1-2-2	127.681	26.2115	24	26	25	35	33	43	38	101	NA	1
NA*	NA	NA	NA	NA	NA	8939	12143	10200	8550	7495	6265	4892	3765	2614	2139
*NA, no reported information in the database.
