# Supplementary material for: Comprehensive analysis of a decade of cumulative radiocesium testing data for foodstuffs throughout Japan after the 2011 Fukushima Daiichi Nuclear Power Plant accident
Source: PLoS One. 2022 Sep 21;17(9):e0274070. doi: 10.1371/journal.pone.0274070 (PMC9491560; doi:10.1371/journal.pone.0274070)
Supplement: S2 Table — (XLSX) [file pone.0274070.s013.xlsx]

## Sheet: Prefecture
Location of prefectural capital
No	Prefecture	Prefecture	Address	long	lat
1	北海道	Hokkaido	北海道札幌市中央区北3条西6丁目	141.347	43.0644
2	青森県	Aomori	青森県青森市長島1-1-1	140.74	40.8249
3	岩手県	Iwate	岩手県盛岡市内丸10-1	141.153	39.7035
4	宮城県	Miyagi	宮城県仙台市青葉区本町3-8-1	140.872	38.2687
5	秋田県	Akita	秋田県秋田市山王4-1-1	140.103	39.7182
6	山形県	Yamagata	山形県山形市松波2-8-1	140.363	38.2401
7	福島県	Fukushima	福島県福島市杉妻町2-16	140.467	37.7502
8	茨城県	Ibaraki	茨城県水戸市笠原町978-6	140.447	36.3418
9	栃木県	Tochigi	栃木県宇都宮市塙田1-1-20	139.884	36.5658
10	群馬県	Gunma	群馬県前橋市大手町1-1-1	139.061	36.3912
11	埼玉県	Saitama	埼玉県さいたま市浦和区高砂3-15-1	139.648	35.8578
12	千葉県	Chiba	千葉県千葉市中央区市場町1-1	140.123	35.6046
13	東京都	Tokyo	東京都新宿区西新宿2-8-1	139.692	35.6892
14	神奈川県	Kanagawa	神奈川県横浜市中区日本大通1	139.642	35.4475
15	新潟県	Niigata	新潟県新潟市中央区新光町4-1	139.023	37.9019
16	富山県	Toyama	富山県富山市新総曲輪1-7	137.211	36.6953
17	石川県	Ishikawa	石川県金沢市鞍月1-1	136.626	36.5946
18	福井県	Fukui	福井県福井市大手3-17-1	136.222	36.0652
19	山梨県	Yamanashi	山梨県甲府市丸の内1-6-1	138.569	35.6645
20	長野県	Nagano	長野県長野市大字南長野字幅下692-2	138.181	36.6513
21	岐阜県	Gihu	岐阜県岐阜市薮田南2-1-1	136.722	35.3912
22	静岡県	Shizuoka	静岡県静岡市葵区追手町9-6	138.383	34.977
23	愛知県	Aichi	愛知県名古屋市中区三の丸3-1-2	136.907	35.1802
24	三重県	Mie	三重県津市広明町13番地	136.509	34.7305
25	滋賀県	Shiga	滋賀県大津市京町4-1-1	135.869	35.0044
26	京都府	Kyoto	京都府京都市上京区下立売通新町西入薮ノ内町	135.756	35.0227
27	大阪府	Osaka	大阪府大阪市中央区大手前2丁目	135.519	34.6881
28	兵庫県	Hyogo	兵庫県神戸市中央区下山手通5-10-1	135.183	34.6913
29	奈良県	Nara	奈良県奈良市登大路町30	135.833	34.6853
30	和歌山県	Wakayama	和歌山県和歌山市小松原通1-1	135.168	34.226
31	鳥取県	Tottori	鳥取県鳥取市東町1-220	134.238	35.5035
32	島根県	Shimane	島根県松江市殿町１番地	133.05	35.4723
33	岡山県	Okayama	岡山県岡山市北区内山下2-4-6	133.934	34.6613
34	広島県	Hiroshima	広島県広島市中区基町10-52	132.46	34.3966
35	山口県	Yamaguchi	山口県山口市滝町1-1	131.471	34.1856
36	徳島県	Tokushima	徳島県徳島市万代町1-1	134.559	34.0657
37	香川県	Kagawa	香川県高松市番町4-1-10	134.043	34.3402
38	愛媛県	Ehime	愛媛県松山市一番町4-4-2	132.766	33.8416
39	高知県	Kochi	高知県高知市丸ノ内1-2-20	133.531	33.5597
40	福岡県	Fukuoka	福岡県福岡市博多区東公園7-7	130.418	33.6068
41	佐賀県	Saga	佐賀県佐賀市城内1-1-59	130.3	33.2496
42	長崎県	Nagasaki	長崎県長崎市尾上町3-1	129.868	32.7504
43	熊本県	Kumamoto	熊本県熊本市中央区水前寺6-18-1	130.742	32.7898
44	大分県	Oita	大分県大分市大手町3-1-1	131.613	33.2382
45	宮崎県	Miyazaki	宮崎県宮崎市橘通東2-10-1	131.424	31.9111
46	鹿児島県	Kagoshima	鹿児島県鹿児島市鴨池新町10-1	130.558	31.5602
47	沖縄県	Okinawa	沖縄県那覇市泉崎1-2-2	127.681	26.2115

## Sheet: S2_Table (General)
S2 Table. Number of "general foodstuffs" reported by each prefecture in Japan.
No.	Name of prefecture in English		Location of prefectural office			Sampling Fiscal Year
		Name of prefecture in Japanese	Address in Japanese	long	lat	2012	2013	2014	2015	2016	2017	2018	2019	2020	2021
1	Hokkaido	北海道	札幌市中央区北3条西6-1	141.347	43.0643	13685	25830	25103	28414	26452	26770	28570	26739	496	447
2	Aomori	青森県	青森市長島1-1-1	140.74	40.8249	5976	8869	8021	25944	25936	24935	25925	24520	902	795
3	Iwate	岩手県	盛岡市内丸10-1	141.153	39.7035	24984	26396	24919	24781	24647	25752	24587	23986	7125	5944
4	Miyagi	宮城県	仙台市青葉区本町3-8-1	140.872	38.2687	30456	38597	35295	32827	28350	29347	28641	25872	4582	5890
5	Akita	秋田県	秋田市山王4-1-1	140.103	39.7182	4279	4587	4604	4740	4691	4355	4446	3964	142	112
6	Yamagata	山形県	山形市松波2-8-1	140.363	38.2401	17837	20033	18928	17919	16066	16749	16605	15400	318	281
7	Fukushima	福島県	福島市杉妻町2-16	140.467	37.7501	34581	42082	39857	39306	36464	34046	29897	26963	14956	12930
8	Ibaraki	茨城県	水戸市笠原町978-6	140.447	36.3418	24672	27077	26871	27741	25638	23899	23433	23903	1686	1969
9	Tochigi	栃木県	宇都宮市塙田1-1-20	139.883	36.5658	31032	31809	30749	35407	35803	36322	35522	35659	1960	1367
10	Gunma	群馬県	前橋市大手町1-1-1	139.061	36.3912	24122	27588	27719	30509	29328	27485	28370	26956	859	727
11	Saitama	埼玉県	さいたま市浦和区高砂3-15-1	139.648	35.8578	4608	5741	4490	8811	8605	8115	7624	7360	184	168
12	Chiba	千葉県	千葉市中央区市場町1-1	140.123	35.6046	8233	9168	7598	7044	6278	6578	6937	7035	2199	900
13	Tokyo	東京都	新宿区西新宿2-8-1	139.692	35.6892	628	1063	822	725	675	623	500	526	125	123
14	Kanagawa	神奈川県	横浜市中区日本大通1	139.642	35.4475	1990	2391	1867	1681	1486	1383	1278	1319	115	142
15	Niigata	新潟県	新潟市中央区新光町4-1	139.023	37.9019	4706	6004	5132	3718	3280	2936	2981	3498	333	280
16	Toyama	富山県	富山市新総曲輪1-7	137.211	36.6953	216	214	167	129	75	61	74	129	9	6
17	Ishikawa	石川県	金沢市鞍月1-1	136.626	36.5946	67	20	23	17	18	13	9	7	3	2
18	Fukui	福井県	福井市大手3-17-1	136.222	36.0652	77	70	53	52	61	21	40	2	1	4
19	Yamanashi	山梨県	甲府市丸の内1-6-1	138.569	35.6645	692	1070	635	911	935	876	751	792	119	139
20	Nagano	長野県	長野市大字南長野字幅下692-2	138.181	36.6513	11505	11631	11095	11678	11604	8887	9016	8523	716	741
21	Gifu	岐阜県	岐阜市藪田南2-1-1	136.722	35.3912	466	572	524	334	102	53	54	31	4	NA
22	Shizuoka	静岡県	静岡市葵区追手町9-6	138.383	34.977	1425	2063	1854	2030	1584	1740	1542	1398	189	135
23	Aichi	愛知県	名古屋市中区三の丸3-1-2	136.907	35.1803	413	1629	1405	1357	1179	1006	989	1055	19	9
24	Mie	三重県	津市広明町13	136.509	34.7306	1294	2668	2326	2737	3111	2844	2952	3061	10	3
25	Shiga	滋賀県	大津市京町4-1-1	135.869	35.0044	300	499	474	528	503	488	461	501	56	27
26	Kyoto	京都府	京都市上京区下立売通新町西入薮ノ内町	135.756	35.0227	2766	2048	1867	2123	1967	410	129	50	35	26
27	Osaka	大阪府	大阪市中央区大手前2-1-22	135.52	34.686	126	95	87	38	62	29	5	3	3	3
28	Hyogo	兵庫県	神戸市中央区下山手通5-10-1	135.183	34.6913	1032	775	720	694	557	103	31	29	33	19
29	Nara	奈良県	奈良市登大路町30	135.833	34.6853	130	170	120	69	62	16	8	10	5	2
30	Wakayama	和歌山県	和歌山市小松原通1-1	135.167	34.226	536	542	438	474	349	379	332	330	196	120
31	Tottori	鳥取県	鳥取市東町1-220	134.238	35.5035	3102	1070	921	1092	1106	1087	1043	1004	NA	1
32	Shimane	島根県	松江市殿町1	133.05	35.4723	5277	6115	5934	6101	5706	5544	5480	5682	1	2
33	Okayama	岡山県	岡山市北区内山下2-4-6	133.934	34.6613	611	970	872	1045	1004	566	324	318	6	NA
34	Hiroshima	広島県	広島市中区基町10-52	132.46	34.3966	120	222	201	244	268	208	225	225	3	1
35	Yamaguchi	山口県	山口市滝町1-1	131.471	34.1857	81	263	545	1114	1178	1152	1144	1211	2	2
36	Tokushima	徳島県	徳島市万代町1-1	134.559	34.0657	408	724	348	376	454	169	143	113	126	112
37	Kagawa	香川県	高松市番町4-1-10	134.043	34.3402	110	110	189	104	104	63	67	60	16	16
38	Ehime	愛媛県	松山市一番町4-4-2	132.766	33.8417	279	285	239	240	217	55	34	33	17	12
39	Kochi	高知県	高知市丸ノ内1-2-20	133.531	33.5597	162	181	130	145	122	65	46	20	25	19
40	Fukuoka	福岡県	福岡市博多区東公園7-7	130.418	33.6068	83	180	96	154	115	107	101	93	8	4
41	Saga	佐賀県	佐賀市城内1-1-59	130.3	33.2496	1075	1830	1554	1440	1114	901	1149	1107	4	7
42	Nagasaki	長崎県	長崎市尾上町3-1	129.868	32.7504	628	1281	730	1296	758	111	35	27	10	5
43	Kumamoto	熊本県	熊本市中央区水前寺6-18-1	130.742	32.7898	423	527	528	501	515	159	111	100	5	5
44	Oita	大分県	大分市大手町3-1-1	131.613	33.2382	56	84	233	93	20	150	143	146	1	2
45	Miyazaki	宮崎県	宮崎市橘通東2-10-1	131.424	31.9111	965	1059	987	982	841	675	1026	1009	6	3
46	Kagoshima	鹿児島県	鹿児島市鴨池新町10-1	130.558	31.5602	3892	6033	4528	4880	4129	3213	3027	3022	16	8
47	Okinawa	沖縄県	那覇市泉崎1-2-2	127.681	26.2115	24	26	25	35	33	43	38	101	NA	1
NA*	NA	NA	NA	NA	NA	6118	9260	7745	6692	6029	4953	3661	2628	1888	1485
*NA, no reported information in the database.
