# Supplementary material for: Comprehensive analysis of a decade of cumulative radiocesium testing data for foodstuffs throughout Japan after the 2011 Fukushima Daiichi Nuclear Power Plant accident
Source: PLoS One. 2022 Sep 21;17(9):e0274070. doi: 10.1371/journal.pone.0274070 (PMC9491560; doi:10.1371/journal.pone.0274070)
Supplement: S4 Table — (XLSX) [file pone.0274070.s015.xlsx]

## Sheet: Prefecture
Location of prefectural capital
No	Prefecture	Prefecture	Address	long	lat
1	北海道	Hokkaido	北海道札幌市中央区北3条西6丁目	141.347	43.0644
2	青森県	Aomori	青森県青森市長島1-1-1	140.74	40.8249
3	岩手県	Iwate	岩手県盛岡市内丸10-1	141.153	39.7035
4	宮城県	Miyagi	宮城県仙台市青葉区本町3-8-1	140.872	38.2687
5	秋田県	Akita	秋田県秋田市山王4-1-1	140.103	39.7182
6	山形県	Yamagata	山形県山形市松波2-8-1	140.363	38.2401
7	福島県	Fukushima	福島県福島市杉妻町2-16	140.467	37.7502
8	茨城県	Ibaraki	茨城県水戸市笠原町978-6	140.447	36.3418
9	栃木県	Tochigi	栃木県宇都宮市塙田1-1-20	139.884	36.5658
10	群馬県	Gunma	群馬県前橋市大手町1-1-1	139.061	36.3912
11	埼玉県	Saitama	埼玉県さいたま市浦和区高砂3-15-1	139.648	35.8578
12	千葉県	Chiba	千葉県千葉市中央区市場町1-1	140.123	35.6046
13	東京都	Tokyo	東京都新宿区西新宿2-8-1	139.692	35.6892
14	神奈川県	Kanagawa	神奈川県横浜市中区日本大通1	139.642	35.4475
15	新潟県	Niigata	新潟県新潟市中央区新光町4-1	139.023	37.9019
16	富山県	Toyama	富山県富山市新総曲輪1-7	137.211	36.6953
17	石川県	Ishikawa	石川県金沢市鞍月1-1	136.626	36.5946
18	福井県	Fukui	福井県福井市大手3-17-1	136.222	36.0652
19	山梨県	Yamanashi	山梨県甲府市丸の内1-6-1	138.569	35.6645
20	長野県	Nagano	長野県長野市大字南長野字幅下692-2	138.181	36.6513
21	岐阜県	Gihu	岐阜県岐阜市薮田南2-1-1	136.722	35.3912
22	静岡県	Shizuoka	静岡県静岡市葵区追手町9-6	138.383	34.977
23	愛知県	Aichi	愛知県名古屋市中区三の丸3-1-2	136.907	35.1802
24	三重県	Mie	三重県津市広明町13番地	136.509	34.7305
25	滋賀県	Shiga	滋賀県大津市京町4-1-1	135.869	35.0044
26	京都府	Kyoto	京都府京都市上京区下立売通新町西入薮ノ内町	135.756	35.0227
27	大阪府	Osaka	大阪府大阪市中央区大手前2丁目	135.519	34.6881
28	兵庫県	Hyogo	兵庫県神戸市中央区下山手通5-10-1	135.183	34.6913
29	奈良県	Nara	奈良県奈良市登大路町30	135.833	34.6853
30	和歌山県	Wakayama	和歌山県和歌山市小松原通1-1	135.168	34.226
31	鳥取県	Tottori	鳥取県鳥取市東町1-220	134.238	35.5035
32	島根県	Shimane	島根県松江市殿町１番地	133.05	35.4723
33	岡山県	Okayama	岡山県岡山市北区内山下2-4-6	133.934	34.6613
34	広島県	Hiroshima	広島県広島市中区基町10-52	132.46	34.3966
35	山口県	Yamaguchi	山口県山口市滝町1-1	131.471	34.1856
36	徳島県	Tokushima	徳島県徳島市万代町1-1	134.559	34.0657
37	香川県	Kagawa	香川県高松市番町4-1-10	134.043	34.3402
38	愛媛県	Ehime	愛媛県松山市一番町4-4-2	132.766	33.8416
39	高知県	Kochi	高知県高知市丸ノ内1-2-20	133.531	33.5597
40	福岡県	Fukuoka	福岡県福岡市博多区東公園7-7	130.418	33.6068
41	佐賀県	Saga	佐賀県佐賀市城内1-1-59	130.3	33.2496
42	長崎県	Nagasaki	長崎県長崎市尾上町3-1	129.868	32.7504
43	熊本県	Kumamoto	熊本県熊本市中央区水前寺6-18-1	130.742	32.7898
44	大分県	Oita	大分県大分市大手町3-1-1	131.613	33.2382
45	宮崎県	Miyazaki	宮崎県宮崎市橘通東2-10-1	131.424	31.9111
46	鹿児島県	Kagoshima	鹿児島県鹿児島市鴨池新町10-1	130.558	31.5602
47	沖縄県	Okinawa	沖縄県那覇市泉崎1-2-2	127.681	26.2115

## Sheet: S4_Table (Drinks)
S4 Table. Number of "drinking water including soft drinks containing tea as a raw material" reported by each prefecture in Japan.
No.	Name of prefecture in English		Location of prefectural office			Sampling Fiscal Year
		Name of prefecture in Japanese	Address in Japanese	long	lat	2012	2013	2014	2015	2016	2017	2018	2019	2020	2021
1	Hokkaido	北海道	札幌市中央区北3条西6-1	141.347	43.0643	6	3	3	1	5	NA	1	NA	NA	NA
2	Aomori	青森県	青森市長島1-1-1	140.74	40.8249	5	NA	1	NA	NA	1	2	2	NA	NA
3	Iwate	岩手県	盛岡市内丸10-1	141.153	39.7035	8	7	7	5	5	8	6	7	5	5
4	Miyagi	宮城県	仙台市青葉区本町3-8-1	140.872	38.2687	3	3	NA	NA	NA	1	4	5	NA	NA
5	Akita	秋田県	秋田市山王4-1-1	140.103	39.7182	2	NA	1	1	NA	NA	NA	NA	NA	NA
6	Yamagata	山形県	山形市松波2-8-1	140.363	38.2401	5	6	8	4	5	4	NA	1	NA	NA
7	Fukushima	福島県	福島市杉妻町2-16	140.467	37.7501	23	31	25	41	40	29	31	12	11	7
8	Ibaraki	茨城県	水戸市笠原町978-6	140.447	36.3418	133	90	23	7	1	1	2	3	NA	NA
9	Tochigi	栃木県	宇都宮市塙田1-1-20	139.883	36.5658	18	16	13	2	10	9	3	2	NA	NA
10	Gunma	群馬県	前橋市大手町1-1-1	139.061	36.3912	23	29	22	16	14	14	13	7	4	2
11	Saitama	埼玉県	さいたま市浦和区高砂3-15-1	139.648	35.8578	352	114	55	18	18	9	4	4	3	4
12	Chiba	千葉県	千葉市中央区市場町1-1	140.123	35.6046	74	55	11	8	7	3	3	7	1	NA
13	Tokyo	東京都	新宿区西新宿2-8-1	139.692	35.6892	36	35	37	50	38	19	10	16	2	NA
14	Kanagawa	神奈川県	横浜市中区日本大通1	139.642	35.4475	53	33	10	6	2	NA	2	3	1	NA
15	Niigata	新潟県	新潟市中央区新光町4-1	139.023	37.9019	14	16	7	3	4	2	NA	NA	NA	NA
16	Toyama	富山県	富山市新総曲輪1-7	137.211	36.6953	6	2	1	3	1	NA	NA	2	NA	NA
17	Ishikawa	石川県	金沢市鞍月1-1	136.626	36.5946	NA	NA	NA	NA	NA	NA	NA	NA	NA	NA
18	Fukui	福井県	福井市大手3-17-1	136.222	36.0652	NA	NA	NA	NA	NA	NA	NA	NA	NA	NA
19	Yamanashi	山梨県	甲府市丸の内1-6-1	138.569	35.6645	86	71	63	34	36	29	50	53	12	44
20	Nagano	長野県	長野市大字南長野字幅下692-2	138.181	36.6513	59	35	28	24	32	26	29	32	16	17
21	Gifu	岐阜県	岐阜市藪田南2-1-1	136.722	35.3912	NA	NA	NA	1	1	1	1	NA	2	NA
22	Shizuoka	静岡県	静岡市葵区追手町9-6	138.383	34.977	243	116	60	34	44	40	36	19	2	6
23	Aichi	愛知県	名古屋市中区三の丸3-1-2	136.907	35.1803	NA	1	NA	NA	NA	NA	NA	NA	NA	NA
24	Mie	三重県	津市広明町13	136.509	34.7306	2	NA	NA	NA	NA	NA	NA	NA	3	NA
25	Shiga	滋賀県	大津市京町4-1-1	135.869	35.0044	NA	NA	12	NA	NA	NA	NA	NA	NA	NA
26	Kyoto	京都府	京都市上京区下立売通新町西入薮ノ内町	135.756	35.0227	2	2	1	NA	NA	NA	1	1	1	1
27	Osaka	大阪府	大阪市中央区大手前2-1-22	135.52	34.686	NA	NA	1	NA	NA	NA	NA	NA	NA	NA
28	Hyogo	兵庫県	神戸市中央区下山手通5-10-1	135.183	34.6913	2	2	2	1	2	NA	NA	NA	NA	NA
29	Nara	奈良県	奈良市登大路町30	135.833	34.6853	4	NA	1	1	NA	NA	NA	NA	NA	NA
30	Wakayama	和歌山県	和歌山市小松原通1-1	135.167	34.226	NA	NA	NA	NA	NA	NA	NA	NA	NA	NA
31	Tottori	鳥取県	鳥取市東町1-220	134.238	35.5035	NA	1	2	NA	1	NA	NA	2	1	NA
32	Shimane	島根県	松江市殿町1	133.05	35.4723	NA	NA	NA	NA	NA	NA	NA	NA	1	1
33	Okayama	岡山県	岡山市北区内山下2-4-6	133.934	34.6613	NA	NA	NA	NA	NA	NA	NA	NA	NA	NA
34	Hiroshima	広島県	広島市中区基町10-52	132.46	34.3966	NA	NA	NA	NA	NA	NA	NA	NA	NA	NA
35	Yamaguchi	山口県	山口市滝町1-1	131.471	34.1857	NA	NA	NA	NA	NA	NA	NA	NA	NA	NA
36	Tokushima	徳島県	徳島市万代町1-1	134.559	34.0657	NA	NA	2	NA	NA	NA	NA	NA	NA	NA
37	Kagawa	香川県	高松市番町4-1-10	134.043	34.3402	NA	NA	NA	NA	NA	NA	NA	NA	NA	NA
38	Ehime	愛媛県	松山市一番町4-4-2	132.766	33.8417	NA	2	NA	1	NA	NA	NA	NA	NA	NA
39	Kochi	高知県	高知市丸ノ内1-2-20	133.531	33.5597	3	NA	NA	NA	NA	NA	NA	NA	NA	NA
40	Fukuoka	福岡県	福岡市博多区東公園7-7	130.418	33.6068	NA	NA	NA	1	NA	NA	NA	NA	NA	NA
41	Saga	佐賀県	佐賀市城内1-1-59	130.3	33.2496	NA	NA	NA	NA	NA	NA	NA	NA	NA	NA
42	Nagasaki	長崎県	長崎市尾上町3-1	129.868	32.7504	NA	NA	NA	NA	NA	NA	NA	NA	NA	NA
43	Kumamoto	熊本県	熊本市中央区水前寺6-18-1	130.742	32.7898	NA	NA	NA	NA	NA	NA	NA	NA	NA	NA
44	Oita	大分県	大分市大手町3-1-1	131.613	33.2382	3	1	1	NA	1	NA	NA	NA	1	1
45	Miyazaki	宮崎県	宮崎市橘通東2-10-1	131.424	31.9111	NA	NA	NA	NA	NA	NA	NA	NA	NA	NA
46	Kagoshima	鹿児島県	鹿児島市鴨池新町10-1	130.558	31.5602	1	2	NA	NA	NA	1	NA	NA	NA	NA
47	Okinawa	沖縄県	那覇市泉崎1-2-2	127.681	26.2115	NA	NA	NA	NA	NA	NA	NA	NA	NA	NA
NA*	NA	NA	NA	NA	NA	522	467	410	309	246	231	213	185	126	113
*NA, no reported information in the database.
