# Supplementary material for: Comprehensive analysis of a decade of cumulative radiocesium testing data for foodstuffs throughout Japan after the 2011 Fukushima Daiichi Nuclear Power Plant accident
Source: PLoS One. 2022 Sep 21;17(9):e0274070. doi: 10.1371/journal.pone.0274070 (PMC9491560; doi:10.1371/journal.pone.0274070)
Supplement: S6 Table — (XLSX) [file pone.0274070.s017.xlsx]

## Sheet: Prefecture
Location of prefectural capital
No	Prefecture	Prefecture	Address	long	lat
1	北海道	Hokkaido	北海道札幌市中央区北3条西6丁目	141.347	43.0644
2	青森県	Aomori	青森県青森市長島1-1-1	140.74	40.8249
3	岩手県	Iwate	岩手県盛岡市内丸10-1	141.153	39.7035
4	宮城県	Miyagi	宮城県仙台市青葉区本町3-8-1	140.872	38.2687
5	秋田県	Akita	秋田県秋田市山王4-1-1	140.103	39.7182
6	山形県	Yamagata	山形県山形市松波2-8-1	140.363	38.2401
7	福島県	Fukushima	福島県福島市杉妻町2-16	140.467	37.7502
8	茨城県	Ibaraki	茨城県水戸市笠原町978-6	140.447	36.3418
9	栃木県	Tochigi	栃木県宇都宮市塙田1-1-20	139.884	36.5658
10	群馬県	Gunma	群馬県前橋市大手町1-1-1	139.061	36.3912
11	埼玉県	Saitama	埼玉県さいたま市浦和区高砂3-15-1	139.648	35.8578
12	千葉県	Chiba	千葉県千葉市中央区市場町1-1	140.123	35.6046
13	東京都	Tokyo	東京都新宿区西新宿2-8-1	139.692	35.6892
14	神奈川県	Kanagawa	神奈川県横浜市中区日本大通1	139.642	35.4475
15	新潟県	Niigata	新潟県新潟市中央区新光町4-1	139.023	37.9019
16	富山県	Toyama	富山県富山市新総曲輪1-7	137.211	36.6953
17	石川県	Ishikawa	石川県金沢市鞍月1-1	136.626	36.5946
18	福井県	Fukui	福井県福井市大手3-17-1	136.222	36.0652
19	山梨県	Yamanashi	山梨県甲府市丸の内1-6-1	138.569	35.6645
20	長野県	Nagano	長野県長野市大字南長野字幅下692-2	138.181	36.6513
21	岐阜県	Gihu	岐阜県岐阜市薮田南2-1-1	136.722	35.3912
22	静岡県	Shizuoka	静岡県静岡市葵区追手町9-6	138.383	34.977
23	愛知県	Aichi	愛知県名古屋市中区三の丸3-1-2	136.907	35.1802
24	三重県	Mie	三重県津市広明町13番地	136.509	34.7305
25	滋賀県	Shiga	滋賀県大津市京町4-1-1	135.869	35.0044
26	京都府	Kyoto	京都府京都市上京区下立売通新町西入薮ノ内町	135.756	35.0227
27	大阪府	Osaka	大阪府大阪市中央区大手前2丁目	135.519	34.6881
28	兵庫県	Hyogo	兵庫県神戸市中央区下山手通5-10-1	135.183	34.6913
29	奈良県	Nara	奈良県奈良市登大路町30	135.833	34.6853
30	和歌山県	Wakayama	和歌山県和歌山市小松原通1-1	135.168	34.226
31	鳥取県	Tottori	鳥取県鳥取市東町1-220	134.238	35.5035
32	島根県	Shimane	島根県松江市殿町１番地	133.05	35.4723
33	岡山県	Okayama	岡山県岡山市北区内山下2-4-6	133.934	34.6613
34	広島県	Hiroshima	広島県広島市中区基町10-52	132.46	34.3966
35	山口県	Yamaguchi	山口県山口市滝町1-1	131.471	34.1856
36	徳島県	Tokushima	徳島県徳島市万代町1-1	134.559	34.0657
37	香川県	Kagawa	香川県高松市番町4-1-10	134.043	34.3402
38	愛媛県	Ehime	愛媛県松山市一番町4-4-2	132.766	33.8416
39	高知県	Kochi	高知県高知市丸ノ内1-2-20	133.531	33.5597
40	福岡県	Fukuoka	福岡県福岡市博多区東公園7-7	130.418	33.6068
41	佐賀県	Saga	佐賀県佐賀市城内1-1-59	130.3	33.2496
42	長崎県	Nagasaki	長崎県長崎市尾上町3-1	129.868	32.7504
43	熊本県	Kumamoto	熊本県熊本市中央区水前寺6-18-1	130.742	32.7898
44	大分県	Oita	大分県大分市大手町3-1-1	131.613	33.2382
45	宮崎県	Miyazaki	宮崎県宮崎市橘通東2-10-1	131.424	31.9111
46	鹿児島県	Kagoshima	鹿児島県鹿児島市鴨池新町10-1	130.558	31.5602
47	沖縄県	Okinawa	沖縄県那覇市泉崎1-2-2	127.681	26.2115

## Sheet: S6_Table
S6 Table. List of general food category foodstuffs reported to exceed the JML.
Food classification	Item	Count	Food classification	Item	Count	Food classification	Item	Count	Food classification	Item	Count	Food classification	Item	Count
Wild animal meat	Boar meat	1603	Fishery products	Brassblotched rockfish	23	Agricultural products	Suillus spectabilis (Kinoboriiguchi)	5	Agricultural products	Japanese parsley	2	Agricultural products	Uzuhatsu (mushroom)	1
Wild animal meat	Asian black bear meat	385	Fishery products	Black rockfish	21	Agricultural products	Giant butterbur	5	Agricultural products	Momijigasa, a wild vegetable, Parasenecio delphiniifolius	2	Agricultural products	Wild mushrooms	1
Agricultural products	Koshiabura	290	Fishery products	Brown hakeling	20	Fishery products	Poacher	5	Agricultural products	Ostrich fern	2	Agricultural products	Angelica keiskei (Ashitaba)	1
Agricultural products	Bamboo shoot	223	Fishery products	Channel catfish	20	Agricultural products	Blewit (mushroom)	4	Fishery products	Black cow-tongue	2	Agricultural products	Lotus root	1
Wild animal meat	Sika deer meat	218	Fishery products	Brown trout	19	Agricultural products	Caesar's mushroom	4	Fishery products	Spotted halibut	2	Agricultural products	Threeleaf arrowhead	1
Agricultural products	Shiitake mushroom, outdoor log-grown	189	Fishery products	Japanese smelt	19	Agricultural products	Cloudy Clitocybe	4	Fishery products	Starspotted smooth-hound	2	Agricultural products	Chestnut	1
Fishery products	Rockfish (white colour)	155	Agricultural products	Jersey cow mushroom	18	Agricultural products	Pholiota nameko (mushroom)	4	Fishery products	Japanese crucian carp	2	Agricultural products	Chocolate vine	1
Fishery products	Fat greenling	141	Agricultural products	Purplish waxgill (mushroom)	18	Agricultural products	Shimofurishimeji (mushroom)	4	Fishery products	Rainbow trout	2	Agricultural products	Hosta montana	1
Fishery products	Char(Iwana)	140	Agricultural products	Shiitake	17	Fishery products	Littlemouth flounder	4	Fishery products	Panther puffer	2	Agricultural products	Japanese ginger (Myoga)	1
Fishery products	Ocellate spot skate	137	Agricultural products	Shiitake mushroom, indoor log-gorwn	17	Fishery products	Ridged-eye flounder	4	Not applicable	Koutake (mushroom)	2	Agricultural products	Japanese horseradish (leaf)	1
Agricultural products	Rice, brown rice	101	Agricultural products	Bamboo shoot (nemagaritake)	17	Fishery products	Northern sea urchin	4	Not applicable	Angelica keiskei (Ashitaba), dried	2	Agricultural products	Walnut	1
Fishery products	Olive flounder	93	Agricultural products	Japanese butterbur scape	16	Livestock products	Honey	4	Not applicable	Maitake mushroom, powder	2	Fishery products	Alaska pollock	1
Not applicable	Shiitake, dried	91	Agricultural products	Buckwheat	15	Not applicable	Yacon tea, powdered	4	Wild animal meat	Hare meat	2	Fishery products	Barfin flounder	1
Agricultural products	Soybean	86	Fishery products	Conger eel	15	Wild animal meat	Green pheasant meat	4	Wild animal meat	Mallard (wild) meat	2	Fishery products	Japanese prickleback	1
Agricultural products	Aralia sprout	85	Fishery products	Common carp	15	Wild animal meat	Spot-billed duck meat	4	Agricultural products	Satsuma mandarin	1	Fishery products	Japanese catfish	1
Fishery products	Land-locked cherry salmon(Yamame)	85	Agricultural products	Nameko mushroom on logs	14	Agricultural products	Hatsutake (mushroom)	3	Agricultural products	Japanese mustard spinach (komatsuna)	1	Fishery products	Largemouth bass	1
Not applicable	Persimmon, dried	77	Fishery products	Sea raven	14	Agricultural products	Kurifuusentake (Niseaburashimeji) (mushroom)	3	Agricultural products	Spinach	1	Fishery products	Oriental weather loach	1
Fishery products	Slime flounder	72	Agricultural products	Rice	13	Agricultural products	Man on horseback (mushroom)	3	Agricultural products	Akahatsu (mushroom)	1	Fishery products	Scorpion fish	1
Fishery products	Stone flounder	69	Drinking water	Tea, drink	13	Agricultural products	Ramaria botrytis or clustered coral (mushroom)	3	Agricultural products	Birch bolete	1	Fishery products	Vermiculated puffer	1
Fishery products	Japanese seabass	68	Fishery products	Nibe croaker	12	Agricultural products	Urabenihoteishimeji (mushroom)	3	Agricultural products	Bracelet Cortinarius	1	Fishery products	Cherry salmon (Sakuramasu)	1
Agricultural products	Gypsy mushroom	61	Fishery products	Ayu sweetfish	11	Fishery products	Red tonguesole	3	Agricultural products	Bunaharitake mushroom, Creolophus pergameneus, log-grown	1	Fishery products	Halfbeak	1
Fishery products	Marbled flounder	55	Fishery products	Bartail flathead	9	Fishery products	Spiny red gurnard	3	Agricultural products	Changeable tuft mushroom	1	Livestock products	Horse meat	1
Agricultural products	Kusasotetsu, a wild vegetable, Ostrich fern	51	Agricultural products	Chestnut	7	Fishery products	Starry flounder	3	Agricultural products	Clubfooted Clitocybe	1	Livestock products	Pig meat	1
Wild animal meat	Copper pheasant meat	47	Agricultural products	Brick cap (mushroom,kuritake)	7	Fishery products	Japanese surfperch	3	Agricultural products	Cortinarius saginus(mushroom)	1	Not applicable	Deep fried stone moroko	1
Agricultural products	Pteridium aquilinum	45	Agricultural products	Kihatsutake (mushroom)	7	Not applicable	Japanese apricot, salted	3	Agricultural products	Cortinarius salor Fr. (mushroom)	1	Not applicable	Dried osmund, a wild vegetable	1
Fishery products	Japanese dace	43	Agricultural products	Late fall oyster (mushroom,mukitake)	7	Agricultural products	Azuki bean	2	Agricultural products	Cream Calocybe	1	Not applicable	Grifola frondosa (mushroom), dried	1
Not applicable	Ampo persimmon, a kind of dried persimmon	40	Agricultural products	Aralia cordata	7	Agricultural products	Blueberry	2	Agricultural products	Fujiirotakemodoki (mushroom)	1	Not applicable	Mulberry tea (with roasted rice)	1
Agricultural products	Japanese royal fern	36	Agricultural products	Japanese pepper	7	Agricultural products	Citrus fruit (Yuzu)	2	Agricultural products	Green russula (mushroom)	1	Not applicable	Mulberry tea leaves	1
Fishery products	Goldeye rockfish	36	Fishery products	Shotted halibut	7	Agricultural products	Japanese apricot	2	Agricultural products	Gyroporus castaneus (kuriiroiguchi)	1	Not applicable	Mulberry tea leaves, dried and powdered	1
Agricultural products	Apricot milkcap (mushroom)	32	Fishery products	Brook trout	7	Agricultural products	Cauliflower fungus	2	Agricultural products	Hollow-stalked larch bolete	1	Not applicable	Mulberry tea, roasted	1
Fishery products	Silver crucian carp	30	Not applicable	Koutake (mushroom), dried	7	Agricultural products	Chanterelle	2	Agricultural products	Hygrophorus lucorum (Kinumerigasa, mushroom)	1	Not applicable	Mushroom (processed)	1
Fishery products	Fox jacopever	29	Agricultural products	Honey mushroom(naratake)	6	Agricultural products	Giant leucopax (mushroom)	2	Agricultural products	Kawarihatsutake (mushroom)	1	Not applicable	Mushroom, powdered	1
Fishery products	Japanese black porgy	29	Agricultural products	Kuritake mushroom, Hypholoma sublateritium, log-grown	6	Agricultural products	Honshimeji (mushroom)	2	Agricultural products	Lepiota cristata	1	Not applicable	Pteridium aquilinum, dried	1
Agricultural products	Koutake (mushroom)	28	Agricultural products	Kurotake (mushroom)	6	Agricultural products	Karamatsubenihanaiguchi(mushroom)	2	Agricultural products	Matsutakemodoki (mushroom)	1	Not applicable	Rice cake (containing buckeye)	1
Agricultural products	Chanametsumutake (mushroom)	26	Agricultural products	Matsutake (mushroom)	6	Agricultural products	Mureoofusentake (mushroom)	2	Agricultural products	Mukitake (mushroom), Sarcomyxa serotina), log-glown	1	Not applicable	Shiitake, powdered	1
Fishery products	Pacific cod	26	Agricultural products	Elatostema umbellatum var. majus (Uwabamisou)	6	Agricultural products	Purple-staining Cortinarius	2	Agricultural products	Oyster mushroom	1	Not applicable	Shiitake; powdered	1
Fishery products	Kokanee	26	Livestock products	Cattle meat	6	Agricultural products	Scaly hedgehog	2	Agricultural products	Parasol	1	Not applicable	Something brine-pickled	1
Agricultural products	Delicious Lactarius (Akamomitake)	25	Agricultural products	Akayamadori (mushroom)	5	Agricultural products	Slim funnel mushroom	2	Agricultural products	Tricholoma japonicum (Shiroshimeji)	1	Not applicable	Soybean lees	1
Fishery products	Japanese eel	25	Agricultural products	Pholiota lenta (Shironametsumutake)	5	Agricultural products	Slippery jack (mushroom)	2	Agricultural products	Tsuba-abura shimeji (mushroom)	1	Not applicable	Synurus pungens (Oyamabokuchi), dried	1
Agricultural products	Tamarack jack (mushroom)	23	Agricultural products	Suillus laricinus (Shironumeriiguchi)	5	Agricultural products	Tricholoma sejunctum (Aishimeji mushroom)	2	Agricultural products	Two-coloured Laccaria	1	Not applicable	Vegetable, pickled	1
