# Supplementary material for: Comprehensive analysis of a decade of cumulative radiocesium testing data for foodstuffs throughout Japan after the 2011 Fukushima Daiichi Nuclear Power Plant accident
Source: PLoS One. 2022 Sep 21;17(9):e0274070. doi: 10.1371/journal.pone.0274070 (PMC9491560; doi:10.1371/journal.pone.0274070)
Supplement: S10 Table — (XLSX) [file pone.0274070.s021.xlsx]

## Sheet: Prefecture
Location of prefectural capital
No	Prefecture	Prefecture	Address	long	lat
1	北海道	Hokkaido	北海道札幌市中央区北3条西6丁目	141.347	43.0644
2	青森県	Aomori	青森県青森市長島1-1-1	140.74	40.8249
3	岩手県	Iwate	岩手県盛岡市内丸10-1	141.153	39.7035
4	宮城県	Miyagi	宮城県仙台市青葉区本町3-8-1	140.872	38.2687
5	秋田県	Akita	秋田県秋田市山王4-1-1	140.103	39.7182
6	山形県	Yamagata	山形県山形市松波2-8-1	140.363	38.2401
7	福島県	Fukushima	福島県福島市杉妻町2-16	140.467	37.7502
8	茨城県	Ibaraki	茨城県水戸市笠原町978-6	140.447	36.3418
9	栃木県	Tochigi	栃木県宇都宮市塙田1-1-20	139.884	36.5658
10	群馬県	Gunma	群馬県前橋市大手町1-1-1	139.061	36.3912
11	埼玉県	Saitama	埼玉県さいたま市浦和区高砂3-15-1	139.648	35.8578
12	千葉県	Chiba	千葉県千葉市中央区市場町1-1	140.123	35.6046
13	東京都	Tokyo	東京都新宿区西新宿2-8-1	139.692	35.6892
14	神奈川県	Kanagawa	神奈川県横浜市中区日本大通1	139.642	35.4475
15	新潟県	Niigata	新潟県新潟市中央区新光町4-1	139.023	37.9019
16	富山県	Toyama	富山県富山市新総曲輪1-7	137.211	36.6953
17	石川県	Ishikawa	石川県金沢市鞍月1-1	136.626	36.5946
18	福井県	Fukui	福井県福井市大手3-17-1	136.222	36.0652
19	山梨県	Yamanashi	山梨県甲府市丸の内1-6-1	138.569	35.6645
20	長野県	Nagano	長野県長野市大字南長野字幅下692-2	138.181	36.6513
21	岐阜県	Gihu	岐阜県岐阜市薮田南2-1-1	136.722	35.3912
22	静岡県	Shizuoka	静岡県静岡市葵区追手町9-6	138.383	34.977
23	愛知県	Aichi	愛知県名古屋市中区三の丸3-1-2	136.907	35.1802
24	三重県	Mie	三重県津市広明町13番地	136.509	34.7305
25	滋賀県	Shiga	滋賀県大津市京町4-1-1	135.869	35.0044
26	京都府	Kyoto	京都府京都市上京区下立売通新町西入薮ノ内町	135.756	35.0227
27	大阪府	Osaka	大阪府大阪市中央区大手前2丁目	135.519	34.6881
28	兵庫県	Hyogo	兵庫県神戸市中央区下山手通5-10-1	135.183	34.6913
29	奈良県	Nara	奈良県奈良市登大路町30	135.833	34.6853
30	和歌山県	Wakayama	和歌山県和歌山市小松原通1-1	135.168	34.226
31	鳥取県	Tottori	鳥取県鳥取市東町1-220	134.238	35.5035
32	島根県	Shimane	島根県松江市殿町１番地	133.05	35.4723
33	岡山県	Okayama	岡山県岡山市北区内山下2-4-6	133.934	34.6613
34	広島県	Hiroshima	広島県広島市中区基町10-52	132.46	34.3966
35	山口県	Yamaguchi	山口県山口市滝町1-1	131.471	34.1856
36	徳島県	Tokushima	徳島県徳島市万代町1-1	134.559	34.0657
37	香川県	Kagawa	香川県高松市番町4-1-10	134.043	34.3402
38	愛媛県	Ehime	愛媛県松山市一番町4-4-2	132.766	33.8416
39	高知県	Kochi	高知県高知市丸ノ内1-2-20	133.531	33.5597
40	福岡県	Fukuoka	福岡県福岡市博多区東公園7-7	130.418	33.6068
41	佐賀県	Saga	佐賀県佐賀市城内1-1-59	130.3	33.2496
42	長崎県	Nagasaki	長崎県長崎市尾上町3-1	129.868	32.7504
43	熊本県	Kumamoto	熊本県熊本市中央区水前寺6-18-1	130.742	32.7898
44	大分県	Oita	大分県大分市大手町3-1-1	131.613	33.2382
45	宮崎県	Miyazaki	宮崎県宮崎市橘通東2-10-1	131.424	31.9111
46	鹿児島県	Kagoshima	鹿児島県鹿児島市鴨池新町10-1	130.558	31.5602
47	沖縄県	Okinawa	沖縄県那覇市泉崎1-2-2	127.681	26.2115

## Sheet: S10_Table
S10 Table. Data of freshwater fishery foodstuffs reported and sorted according to the prefectural government in Japan*.
No	Prefecture name	Longitude**	Latitude**	Exceed_FY2012	Examined_FY2012	Exceeding_rate_FY2012 (%)	Exceed_FY2013	Examined_FY2013	Exceeding_rate_FY2013 (%)	Exceed_FY2014	Examined_FY2014	Exceeding_rate_FY2014 (%)	Exceed_FY2015	Examined_FY2015	Exceeding_rate_FY2015 (%)	Exceed_FY2016	Examined_FY2016	Exceeding_rate_FY2016 (%)	Exceed_FY2017	Examined_FY2017	Exceeding_rate_FY2017 (%)	Exceed_FY2018	Examined_FY2018	Exceeding_rate_FY2018 (%)	Exceed_FY2019	Examined_FY2019	Exceeding_rate_FY2019 (%)	Exceed_FY2020	Examined_FY2020	Exceeding_rate_FY2020 (%)	Exceed_FY2021	Examined_FY2021	Exceeding_rate_FY2021 (%)	Total no. examined by prefecture
1	Hokkaido	141.347	43.0643	0	4	0	0	5	0	0	6	0	0	2	0	0	1	0	0	2	0	0	4	0	0	1	0	0	1	0	0	1	0	27
2	Aomori	140.74	40.8249	0	66	0	0	73	0	0	64	0	0	37	0	0	38	0	0	38	0	0	39	0	0	26	0	0	9	0	0	27	0	417
3	Iwate	141.153	39.7035	8	231	3.4632	0	163	0	2	270	0.740741	1	272	0.367647	1	148	0.675676	0	114	0	0	72	0	0	53	0	0	48	0	0	39	0	1410
4	Miyagi	140.872	38.2687	35	219	15.9817	6	206	2.91262	3	252	1.19048	1	184	0.543478	0	171	0	0	174	0	0	167	0	0	106	0	0	114	0	0	135	0	1728
5	Akita	140.103	39.7182	0	29	0	0	24	0	0	17	0	0	11	0	0	5	0	0	5	0	0	1	0	NA	NA	NA	0	1	0	NA	NA	NA	93
6	Yamagata	140.363	38.2401	0	38	0	0	22	0	0	17	0	0	18	0	0	12	0	0	4	0	0	10	0	0	8	0	NA	NA	NA	NA	NA	NA	129
7	Fukushima	140.467	37.7501	84	670	12.5373	54	676	7.98817	27	931	2.90011	7	636	1.10063	4	680	0.588235	10	747	1.33869	3	884	0.339367	2	1159	0.172563	0	776	0	2	356	0.561798	7515
8	Ibaraki	140.447	36.3418	41	262	15.6489	2	369	0.542005	0	310	0	0	224	0	0	212	0	0	144	0	0	133	0	0	77	0	0	98	0	0	64	0	1893
9	Tochigi	139.883	36.5658	57	890	6.40449	4	534	0.749064	5	296	1.68919	2	298	0.671141	2	327	0.611621	2	211	0.947867	0	174	0	0	221	0	0	234	0	0	133	0	3318
10	Gunma	139.061	36.3912	11	291	3.78007	24	419	5.72792	6	344	1.74419	1	279	0.358423	1	274	0.364963	1	261	0.383142	0	233	0	2	199	1.00503	1	223	0.448431	0	175	0	2698
11	Saitama	139.648	35.8578	1	68	1.47059	0	63	0	0	62	0	0	41	0	0	15	0	0	14	0	0	10	0	0	8	0	0	10	0	0	12	0	303
12	Chiba	140.123	35.6046	6	125	4.8	15	149	10.0671	9	153	5.88235	1	127	0.787402	2	130	1.53846	0	140	0	0	156	0	0	81	0	NA	NA	NA	NA	NA	NA	1061
13	Tokyo	139.692	35.6892	0	21	0	0	355	0	0	225	0	0	67	0	0	10	0	0	10	0	0	7	0	0	7	0	0	9	0	0	6	0	717
14	Kanagawa	139.642	35.4475	1	34	2.94118	0	13	0	0	8	0	0	3	0	0	2	0	0	2	0	0	2	0	0	2	0	0	2	0	0	2	0	70
15	Niigata	139.023	37.9019	0	26	0	0	38	0	0	36	0	0	24	0	0	15	0	0	8	0	0	2	0	0	3	0	NA	NA	NA	0	1	0	153
16	Toyama	137.211	36.6953	NA	NA	NA	NA	NA	NA	NA	NA	NA	NA	NA	NA	NA	NA	NA	NA	NA	NA	NA	NA	NA	NA	NA	NA	NA	NA	NA	NA	NA	NA	0
17	Ishikawa	136.626	36.5946	NA	NA	NA	NA	NA	NA	NA	NA	NA	NA	NA	NA	NA	NA	NA	NA	NA	NA	NA	NA	NA	NA	NA	NA	NA	NA	NA	NA	NA	NA	0
18	Fukui	136.222	36.0652	NA	NA	NA	NA	NA	NA	NA	NA	NA	NA	NA	NA	NA	NA	NA	NA	NA	NA	NA	NA	NA	NA	NA	NA	NA	NA	NA	NA	NA	NA	0
19	Yamanashi	138.569	35.6645	0	55	0	0	55	0	0	8	0	0	2	0	NA	NA	NA	0	1	0	NA	NA	NA	NA	NA	NA	NA	NA	NA	NA	NA	NA	121
20	Nagano	138.181	36.6513	0	78	0	0	2	0	0	2	0	NA	NA	NA	NA	NA	NA	NA	NA	NA	NA	NA	NA	NA	NA	NA	NA	NA	NA	NA	NA	NA	82
21	Gifu	136.722	35.3912	0	11	0	0	4	0	0	2	0	0	1	0	0	2	0	0	1	0	NA	NA	NA	0	1	0	NA	NA	NA	NA	NA	NA	22
22	Shizuoka	138.383	34.977	0	10	0	0	3	0	0	2	0	NA	NA	NA	NA	NA	NA	0	1	0	NA	NA	NA	NA	NA	NA	NA	NA	NA	0	1	0	17
23	Aichi	136.907	35.1803	NA	NA	NA	NA	NA	NA	0	2	0	NA	NA	NA	NA	NA	NA	NA	NA	NA	NA	NA	NA	0	1	0	NA	NA	NA	NA	NA	NA	3
24	Mie	136.509	34.7306	NA	NA	NA	NA	NA	NA	NA	NA	NA	NA	NA	NA	NA	NA	NA	NA	NA	NA	NA	NA	NA	NA	NA	NA	NA	NA	NA	NA	NA	NA	0
25	Shiga	135.869	35.0044	NA	NA	NA	NA	NA	NA	NA	NA	NA	NA	NA	NA	NA	NA	NA	NA	NA	NA	NA	NA	NA	NA	NA	NA	NA	NA	NA	NA	NA	NA	0
26	Kyoto	135.756	35.0227	NA	NA	NA	NA	NA	NA	NA	NA	NA	NA	NA	NA	NA	NA	NA	NA	NA	NA	NA	NA	NA	NA	NA	NA	NA	NA	NA	NA	NA	NA	0
27	Osaka	135.52	34.686	NA	NA	NA	NA	NA	NA	NA	NA	NA	NA	NA	NA	NA	NA	NA	NA	NA	NA	NA	NA	NA	NA	NA	NA	NA	NA	NA	NA	NA	NA	0
28	Hyogo	135.183	34.6913	0	1	0	0	1	0	NA	NA	NA	NA	NA	NA	NA	NA	NA	NA	NA	NA	NA	NA	NA	NA	NA	NA	NA	NA	NA	NA	NA	NA	2
29	Nara	135.833	34.6853	0	2	0	NA	NA	NA	NA	NA	NA	NA	NA	NA	NA	NA	NA	NA	NA	NA	NA	NA	NA	NA	NA	NA	NA	NA	NA	NA	NA	NA	2
30	Wakayama	135.167	34.226	0	11	0	0	8	0	0	1	0	0	5	0	0	4	0	0	3	0	0	5	0	0	2	0	0	7	0	0	7	0	53
31	Tottori	134.238	35.5035	NA	NA	NA	NA	NA	NA	NA	NA	NA	NA	NA	NA	NA	NA	NA	NA	NA	NA	NA	NA	NA	NA	NA	NA	NA	NA	NA	NA	NA	NA	0
32	Shimane	133.05	35.4723	0	1	0	NA	NA	NA	NA	NA	NA	NA	NA	NA	NA	NA	NA	NA	NA	NA	NA	NA	NA	NA	NA	NA	NA	NA	NA	NA	NA	NA	1
33	Okayama	133.934	34.6613	NA	NA	NA	NA	NA	NA	NA	NA	NA	NA	NA	NA	NA	NA	NA	NA	NA	NA	NA	NA	NA	NA	NA	NA	NA	NA	NA	NA	NA	NA	0
34	Hiroshima	132.46	34.3966	NA	NA	NA	NA	NA	NA	NA	NA	NA	NA	NA	NA	NA	NA	NA	NA	NA	NA	NA	NA	NA	NA	NA	NA	NA	NA	NA	NA	NA	NA	0
35	Yamaguchi	131.471	34.1857	NA	NA	NA	NA	NA	NA	NA	NA	NA	NA	NA	NA	NA	NA	NA	NA	NA	NA	NA	NA	NA	NA	NA	NA	NA	NA	NA	NA	NA	NA	0
36	Tokushima	134.559	34.0657	0	1	0	NA	NA	NA	NA	NA	NA	NA	NA	NA	NA	NA	NA	NA	NA	NA	NA	NA	NA	NA	NA	NA	NA	NA	NA	NA	NA	NA	1
37	Kagawa	134.043	34.3402	NA	NA	NA	NA	NA	NA	NA	NA	NA	NA	NA	NA	NA	NA	NA	NA	NA	NA	NA	NA	NA	NA	NA	NA	NA	NA	NA	NA	NA	NA	0
38	Ehime	132.766	33.8417	NA	NA	NA	NA	NA	NA	NA	NA	NA	NA	NA	NA	NA	NA	NA	NA	NA	NA	NA	NA	NA	NA	NA	NA	NA	NA	NA	NA	NA	NA	0
39	Kochi	133.531	33.5597	0	1	0	NA	NA	NA	NA	NA	NA	NA	NA	NA	NA	NA	NA	NA	NA	NA	NA	NA	NA	NA	NA	NA	NA	NA	NA	NA	NA	NA	1
40	Fukuoka	130.418	33.6068	NA	NA	NA	NA	NA	NA	NA	NA	NA	NA	NA	NA	NA	NA	NA	NA	NA	NA	NA	NA	NA	NA	NA	NA	NA	NA	NA	NA	NA	NA	0
41	Saga	130.3	33.2496	NA	NA	NA	NA	NA	NA	NA	NA	NA	NA	NA	NA	NA	NA	NA	NA	NA	NA	NA	NA	NA	NA	NA	NA	NA	NA	NA	NA	NA	NA	0
42	Nagasaki	129.868	32.7504	NA	NA	NA	NA	NA	NA	NA	NA	NA	NA	NA	NA	NA	NA	NA	NA	NA	NA	NA	NA	NA	NA	NA	NA	NA	NA	NA	NA	NA	NA	0
43	Kumamoto	130.742	32.7898	NA	NA	NA	NA	NA	NA	NA	NA	NA	NA	NA	NA	NA	NA	NA	NA	NA	NA	NA	NA	NA	NA	NA	NA	NA	NA	NA	NA	NA	NA	0
44	Oita	131.613	33.2382	NA	NA	NA	NA	NA	NA	NA	NA	NA	NA	NA	NA	NA	NA	NA	NA	NA	NA	NA	NA	NA	NA	NA	NA	NA	NA	NA	NA	NA	NA	0
45	Miyazaki	131.424	31.9111	NA	NA	NA	NA	NA	NA	NA	NA	NA	NA	NA	NA	0	1	0	NA	NA	NA	NA	NA	NA	NA	NA	NA	NA	NA	NA	NA	NA	NA	1
46	Kagoshima	130.558	31.5602	NA	NA	NA	NA	NA	NA	NA	NA	NA	NA	NA	NA	NA	NA	NA	NA	NA	NA	NA	NA	NA	NA	NA	NA	NA	NA	NA	NA	NA	NA	0
47	Okinawa	127.681	26.2115	NA	NA	NA	NA	NA	NA	NA	NA	NA	NA	NA	NA	NA	NA	NA	NA	NA	NA	NA	NA	NA	NA	NA	NA	NA	NA	NA	NA	NA	NA	0
NA*	NA	NA	NA	NA	NA	NA	0	6	0	NA	NA	NA	0	1	0	NA	NA	NA	0	2	0	NA	NA	NA	NA	NA	NA	NA	NA	NA	NA	NA	NA	9
Subtotal				244	3145		105	3188		52	3008		13	2232		10	2047		13	1882		3	1899		4	1955		1	1532		2	959		21847
Total no. of samples reported				21847
*NA, no data reported. **Longitude and latitude represent the address where the prefectural government office is located.
