# Supplementary material for: Comprehensive analysis of a decade of cumulative radiocesium testing data for foodstuffs throughout Japan after the 2011 Fukushima Daiichi Nuclear Power Plant accident
Source: PLoS One. 2022 Sep 21;17(9):e0274070. doi: 10.1371/journal.pone.0274070 (PMC9491560; doi:10.1371/journal.pone.0274070)
Supplement: S12 Table — (XLSX) [file pone.0274070.s023.xlsx]

## Sheet: Prefecture
Location of prefectural capital
No	Prefecture	Prefecture	Address	long	lat
1	北海道	Hokkaido	北海道札幌市中央区北3条西6丁目	141.347	43.0644
2	青森県	Aomori	青森県青森市長島1-1-1	140.74	40.8249
3	岩手県	Iwate	岩手県盛岡市内丸10-1	141.153	39.7035
4	宮城県	Miyagi	宮城県仙台市青葉区本町3-8-1	140.872	38.2687
5	秋田県	Akita	秋田県秋田市山王4-1-1	140.103	39.7182
6	山形県	Yamagata	山形県山形市松波2-8-1	140.363	38.2401
7	福島県	Fukushima	福島県福島市杉妻町2-16	140.467	37.7502
8	茨城県	Ibaraki	茨城県水戸市笠原町978-6	140.447	36.3418
9	栃木県	Tochigi	栃木県宇都宮市塙田1-1-20	139.884	36.5658
10	群馬県	Gunma	群馬県前橋市大手町1-1-1	139.061	36.3912
11	埼玉県	Saitama	埼玉県さいたま市浦和区高砂3-15-1	139.648	35.8578
12	千葉県	Chiba	千葉県千葉市中央区市場町1-1	140.123	35.6046
13	東京都	Tokyo	東京都新宿区西新宿2-8-1	139.692	35.6892
14	神奈川県	Kanagawa	神奈川県横浜市中区日本大通1	139.642	35.4475
15	新潟県	Niigata	新潟県新潟市中央区新光町4-1	139.023	37.9019
16	富山県	Toyama	富山県富山市新総曲輪1-7	137.211	36.6953
17	石川県	Ishikawa	石川県金沢市鞍月1-1	136.626	36.5946
18	福井県	Fukui	福井県福井市大手3-17-1	136.222	36.0652
19	山梨県	Yamanashi	山梨県甲府市丸の内1-6-1	138.569	35.6645
20	長野県	Nagano	長野県長野市大字南長野字幅下692-2	138.181	36.6513
21	岐阜県	Gihu	岐阜県岐阜市薮田南2-1-1	136.722	35.3912
22	静岡県	Shizuoka	静岡県静岡市葵区追手町9-6	138.383	34.977
23	愛知県	Aichi	愛知県名古屋市中区三の丸3-1-2	136.907	35.1802
24	三重県	Mie	三重県津市広明町13番地	136.509	34.7305
25	滋賀県	Shiga	滋賀県大津市京町4-1-1	135.869	35.0044
26	京都府	Kyoto	京都府京都市上京区下立売通新町西入薮ノ内町	135.756	35.0227
27	大阪府	Osaka	大阪府大阪市中央区大手前2丁目	135.519	34.6881
28	兵庫県	Hyogo	兵庫県神戸市中央区下山手通5-10-1	135.183	34.6913
29	奈良県	Nara	奈良県奈良市登大路町30	135.833	34.6853
30	和歌山県	Wakayama	和歌山県和歌山市小松原通1-1	135.168	34.226
31	鳥取県	Tottori	鳥取県鳥取市東町1-220	134.238	35.5035
32	島根県	Shimane	島根県松江市殿町１番地	133.05	35.4723
33	岡山県	Okayama	岡山県岡山市北区内山下2-4-6	133.934	34.6613
34	広島県	Hiroshima	広島県広島市中区基町10-52	132.46	34.3966
35	山口県	Yamaguchi	山口県山口市滝町1-1	131.471	34.1856
36	徳島県	Tokushima	徳島県徳島市万代町1-1	134.559	34.0657
37	香川県	Kagawa	香川県高松市番町4-1-10	134.043	34.3402
38	愛媛県	Ehime	愛媛県松山市一番町4-4-2	132.766	33.8416
39	高知県	Kochi	高知県高知市丸ノ内1-2-20	133.531	33.5597
40	福岡県	Fukuoka	福岡県福岡市博多区東公園7-7	130.418	33.6068
41	佐賀県	Saga	佐賀県佐賀市城内1-1-59	130.3	33.2496
42	長崎県	Nagasaki	長崎県長崎市尾上町3-1	129.868	32.7504
43	熊本県	Kumamoto	熊本県熊本市中央区水前寺6-18-1	130.742	32.7898
44	大分県	Oita	大分県大分市大手町3-1-1	131.613	33.2382
45	宮崎県	Miyazaki	宮崎県宮崎市橘通東2-10-1	131.424	31.9111
46	鹿児島県	Kagoshima	鹿児島県鹿児島市鴨池新町10-1	130.558	31.5602
47	沖縄県	Okinawa	沖縄県那覇市泉崎1-2-2	127.681	26.2115

## Sheet: S12_Table
S12 Table. Reported 134,137Cs concentration in fishery food products during the FY 2016-2021*.
Fishery food type		No. of samples examined	No. of samples at >25 Bq/kg (rate, %) **		No. of samples at ≦ 25 Bq/kg (rate, %) **		No. of samples at >100 Bq/kg (rate, %) **		No. of samples ≦100 Bq/kg (rate, %) **		Rate of samples at >100 Bq/kg (%) **
Wild	Freshwater	9166	1228	13.3973	7938	86.6027	33	0.360026	9133	99.64	0.360026
	Others	70233	95	0.135264	70138	99.8647	1	0.00142383	70232	99.9986	0.00142383
Aquaculture	Freshwater	1095	0	0	1095	100	0	0	1095	100	0
	Others	5436	0	0	5436	100	0	0	5436	100	0
